# Supplementary material for: Redescription of Platynaspis flavoguttata (Gorham) (Coleoptera, Coccinellidae) and notes on nomenclature of Platynaspis kapuri Chakraborty & Biswas
Source: Biodivers Data J. 2014 May 23;(2):e1096. doi: 10.3897/BDJ.2.e1096 (PMC4092243; doi:10.3897/BDJ.2.e1096)
Supplement: XML Treatment for Platynaspis flavoguttata [file BDJ.2.e1096-treatment1.xml]

<!DOCTYPE tp:taxon-treatment
  PUBLIC "-//TaxonX//DTD Taxonomic Treatment Publishing DTD v0 20100105//EN" "tax-treatment-NSO.dtd">
<tp:taxon-treatment xmlns:tp="http://www.plazi.org/taxpub"><tp:treatment-meta><mixed-citation publication-type="journal"><person-group><name><surname>Poorani</surname><given-names>J.</given-names></name></person-group><article-title>Redescription of <italic><tp:taxon-name><tp:taxon-name-part taxon-name-part-type="genus">Platynaspis</tp:taxon-name-part> <tp:taxon-name-part taxon-name-part-type="species">flavoguttata</tp:taxon-name-part></tp:taxon-name></italic> (Gorham) (<tp:taxon-name><tp:taxon-name-part taxon-name-part-type="order">Coleoptera</tp:taxon-name-part></tp:taxon-name>, <tp:taxon-name><tp:taxon-name-part taxon-name-part-type="family">Coccinellidae</tp:taxon-name-part></tp:taxon-name>) and notes on nomenclature of <italic><tp:taxon-name><tp:taxon-name-part taxon-name-part-type="genus">Platynaspis</tp:taxon-name-part> <tp:taxon-name-part taxon-name-part-type="species">kapuri</tp:taxon-name-part></tp:taxon-name></italic> Chakraborty &amp; Biswas</article-title><source>Biodivers Data J</source><day>23</day><month>5</month><year>2014</year><volume>2014</volume><issue>2</issue><pub-id pub-id-type="doi">10.3897/BDJ.2.e1096</pub-id></mixed-citation></tp:treatment-meta><tp:nomenclature><tp:taxon-name>
            <tp:taxon-name-part taxon-name-part-type="genus">Platynaspis</tp:taxon-name-part>
            <tp:taxon-name-part taxon-name-part-type="species">flavoguttata</tp:taxon-name-part>
          </tp:taxon-name><tp:taxon-authority>(Gorham, 1894)</tp:taxon-authority><tp:nomenclature-citation-list><tp:nomenclature-citation><tp:taxon-name><tp:taxon-name-part taxon-name-part-type="genus">Scymnus</tp:taxon-name-part><tp:taxon-name-part taxon-name-part-type="uncertainty-rank">?</tp:taxon-name-part> <tp:taxon-name-part taxon-name-part-type="species">flavoguttatus</tp:taxon-name-part></tp:taxon-name><comment> <xref ref-type="bibr" rid="B625871">Gorham 1894</xref>: 208 (BMNH).</comment></tp:nomenclature-citation><tp:nomenclature-citation><tp:taxon-name><tp:taxon-name-part taxon-name-part-type="genus">Pharus</tp:taxon-name-part> <tp:taxon-name-part taxon-name-part-type="species">flavoguttata</tp:taxon-name-part></tp:taxon-name><comment>: <xref ref-type="bibr" rid="B625900">Weise 1895</xref>: 157.</comment></tp:nomenclature-citation><tp:nomenclature-citation><tp:taxon-name><tp:taxon-name-part taxon-name-part-type="genus">Platynaspis</tp:taxon-name-part> <tp:taxon-name-part taxon-name-part-type="species">flavoguttata</tp:taxon-name-part></tp:taxon-name><comment>: <xref ref-type="bibr" rid="B625890">Sicard 1913</xref>: 501. – <xref ref-type="bibr" rid="B625881">Korschefsky 1932</xref>:  232.</comment></tp:nomenclature-citation></tp:nomenclature-citation-list></tp:nomenclature><tp:treatment-sec sec-type="materials"><title>Materials</title><list list-type="alpha-lower" list-content="occurrences"><list-item><p><bold>Type status:</bold> <named-content xmlns:xlink="http://www.w3.org/1999/xlink" content-type="dwc:typeStatus" xlink:type="simple">Other material</named-content>. <bold>Occurrence:</bold> recordedBy: <named-content xmlns:xlink="http://www.w3.org/1999/xlink" content-type="dwc:recordedBy" xlink:type="simple">A.N. Reddy</named-content>; individualCount: <named-content xmlns:xlink="http://www.w3.org/1999/xlink" content-type="dwc:individualCount" xlink:type="simple">5</named-content>; sex: <named-content xmlns:xlink="http://www.w3.org/1999/xlink" content-type="dwc:sex" xlink:type="simple">2 females, 1 male</named-content>; <bold>Location:</bold> country: <named-content xmlns:xlink="http://www.w3.org/1999/xlink" content-type="dwc:country" xlink:type="simple">India</named-content>; stateProvince: <named-content xmlns:xlink="http://www.w3.org/1999/xlink" content-type="dwc:stateProvince" xlink:type="simple">Karnataka</named-content>; verbatimLocality: <named-content xmlns:xlink="http://www.w3.org/1999/xlink" content-type="dwc:verbatimLocality" xlink:type="simple">Sagara: Mulllumane</named-content>; verbatimElevation: <named-content xmlns:xlink="http://www.w3.org/1999/xlink" content-type="dwc:verbatimElevation" xlink:type="simple">589 m</named-content>; verbatimLatitude: <named-content xmlns:xlink="http://www.w3.org/1999/xlink" content-type="dwc:verbatimLatitude" xlink:type="simple">14.33°N</named-content>; verbatimLongitude: <named-content xmlns:xlink="http://www.w3.org/1999/xlink" content-type="dwc:verbatimLongitude" xlink:type="simple">74.79°E</named-content>; <bold>Event:</bold> samplingProtocol: <named-content xmlns:xlink="http://www.w3.org/1999/xlink" content-type="dwc:samplingProtocol" xlink:type="simple">Sweep net</named-content>; eventDate: <named-content xmlns:xlink="http://www.w3.org/1999/xlink" content-type="dwc:eventDate" xlink:type="simple">2012-11-24</named-content>; <bold>Record Level:</bold> institutionCode: <named-content xmlns:xlink="http://www.w3.org/1999/xlink" content-type="dwc:institutionCode" xlink:type="simple">National Bureau of Agriculturally Important Insects (NBAII)</named-content></p></list-item><list-item><p><bold>Type status:</bold> <named-content xmlns:xlink="http://www.w3.org/1999/xlink" content-type="dwc:typeStatus" xlink:type="simple">Other material</named-content>. <bold>Occurrence:</bold> recordedBy: <named-content xmlns:xlink="http://www.w3.org/1999/xlink" content-type="dwc:recordedBy" xlink:type="simple">H.J. Bremer</named-content>; individualCount: <named-content xmlns:xlink="http://www.w3.org/1999/xlink" content-type="dwc:individualCount" xlink:type="simple">3</named-content>; sex: <named-content xmlns:xlink="http://www.w3.org/1999/xlink" content-type="dwc:sex" xlink:type="simple">1 male, 2 females</named-content>; <bold>Location:</bold> country: <named-content xmlns:xlink="http://www.w3.org/1999/xlink" content-type="dwc:country" xlink:type="simple">Sri Lanka</named-content>; stateProvince: <named-content xmlns:xlink="http://www.w3.org/1999/xlink" content-type="dwc:stateProvince" xlink:type="simple">Southern Province: Galle District</named-content>; verbatimLocality: <named-content xmlns:xlink="http://www.w3.org/1999/xlink" content-type="dwc:verbatimLocality" xlink:type="simple">Habaraduwa</named-content>; <bold>Event:</bold> eventDate: <named-content xmlns:xlink="http://www.w3.org/1999/xlink" content-type="dwc:eventDate" xlink:type="simple">1982-08-20/1982-09-04</named-content>; <bold>Record Level:</bold> institutionCode: <named-content xmlns:xlink="http://www.w3.org/1999/xlink" content-type="dwc:institutionCode" xlink:type="simple">National Bureau of Agriculturally Important Insects (NBAII)</named-content></p></list-item></list></tp:treatment-sec><tp:treatment-sec sec-type="Description"><title>Description</title><p>Form (Fig. <xref ref-type="fig" rid="F626048">1</xref>) broad oval, moderately convex, densely pubescent with a mixture of yellow and dark brown hairs. Head luteous yellow with a longitudinal median reddish brown band or reddish brown with a pair of yellowish lateral spots or fully reddish brown, with a mixture of short, recumbent white hairs and much longer, suberect dark brown to black hairs. Pronotum dark reddish brown with three luteous yellow markings on posterior margin, median spot somewhat spindle-shaped, constricted towards both ends, lateral spots subtriangular; pubescence similar to head with a mixture of short, recumbent white hairs and long, suberect dark brown hairs. Each elytron with three spots in a 2-1 arrangement, first two spots positioned in anterior half just before middle, discal one transverse, not touching sutural line, lateral spot circular, touching lateral margin of elytron, posterior spot placed in apical 1/3 before apical margin, not touching lateral margin; pubescence with a mixture of short, yellowish recumbent hairs more or less confined to elytral spots, and a mixture of short, recumbent and much longer, dark brown, suberect hairs on darker areas of elytra. Ventral side reddish castaneous except antennae, mouthparts, and legs lighter yellowish brown, with yellowish white, recumbent pubescence, lateral margins of epipleura with dark brown erect hairs. Head (Fig. <xref ref-type="fig" rid="F626048">1</xref><xref ref-type="fig" rid="F626054">b</xref>) with clypeal margin deeply, semicircularly emarginate, punctures dual, with dark brown hairs arising out of slightly larger punctures, separated by 2–5 diameters. Pronotum with dual punctures similar to head, punctures denser, more closely placed than those on head. Elytra with dual punctures, punctures separated by 2–4 diameters, dark hairs arising from larger punctures. Epipleura foveolate on level of mid and hind legs to receive tibial apices. Abdomen with five ventrites, abdominal postcoxal lines on ventrite 1 as in <italic><tp:taxon-name><tp:taxon-name-part taxon-name-part-type="genus">Diomus</tp:taxon-name-part></tp:taxon-name></italic> Mulsant (Fig. <xref ref-type="fig" rid="F626890">2</xref><xref ref-type="fig" rid="F626895">a</xref>), short, extending posteriorly to hind margin and merged with hind margin of ventrite 1; posterior margin of ventrite 1 medially slightly concave. Posterior margin of ventrite 5 broadly arcuate in female, truncate in male. Male genitalia (Fig. <xref ref-type="fig" rid="F626890">2</xref><xref ref-type="fig" rid="F626896">b</xref>, <xref ref-type="fig" rid="F626897">c</xref>, <xref ref-type="fig" rid="F626898">d</xref>) as illustrated; tegmen in lateral view (Fig. <xref ref-type="fig" rid="F626890">2</xref><xref ref-type="fig" rid="F626896">b</xref>) with parameres much broader than penis guide, paddle-like, apically obliquely transverse, with elongate hairs; penis guide in inner view (Fig. <xref ref-type="fig" rid="F626890">2</xref><xref ref-type="fig" rid="F626897">c</xref>) lanceolate in outline, progressively broadened up to a little beyond middle, apical third triangular, gradually narrowed to a bluntly rounded apex; penis (Fig. <xref ref-type="fig" rid="F626890">2</xref><xref ref-type="fig" rid="F626898">d</xref>) with a prominent, broad basal capsule.</p></tp:treatment-sec><tp:treatment-sec sec-type="Diagnosis"><title>Diagnosis</title><p>This species has a distinctive dorsal colour pattern by which it can be differentiated from the other known Indian species of the genus. The male genitalia also are diagnostic.</p></tp:treatment-sec><tp:treatment-sec sec-type="Distribution"><title>Distribution</title><p>India (Karnataka), Myanmar (<xref ref-type="bibr" rid="B625881">Korschefsky 1932</xref>, <xref ref-type="bibr" rid="B625910">Poorani 2002</xref>); Sri Lanka (new distribution record).</p></tp:treatment-sec><tp:treatment-sec sec-type="Ecology"><title>Ecology</title><p>Not known.</p></tp:treatment-sec><tp:treatment-sec sec-type="Biology"><title>Biology</title><p><xref ref-type="bibr" rid="B625871">Gorham (1894)</xref> observed the specimens of <italic><tp:taxon-name><tp:taxon-name-part taxon-name-part-type="genus">Platynaspis</tp:taxon-name-part> <tp:taxon-name-part taxon-name-part-type="species">flavoguttata</tp:taxon-name-part></tp:taxon-name></italic> "living in amity with red ants in a hole in <italic>Terminalia paniculata</italic>".</p></tp:treatment-sec><tp:treatment-sec sec-type="Notes"><title>Notes</title><p>The specimens examined from Sri Lanka (Fig. <xref ref-type="fig" rid="F626048">1</xref><xref ref-type="fig" rid="F626056">d</xref>) show some minor variations in the dorsal colour pattern and the size and shape of the elytral spots as follows: head more or less fully brown; pronotum reddish brown with subtriangular, luteous yellow lateral markings; elytron with the discal spot in the anterior half distinctly more rounded, apical spot more transverse and roughly crescent-shaped.</p></tp:treatment-sec><tp:treatment-sec><!--Section generated to contain objects referenced in tp:taxon-treatment.--><fig-group id="F626048" position="float" orientation="portrait"><caption><p>Habitus of <italic><tp:taxon-name><tp:taxon-name-part taxon-name-part-type="genus">Platynaspis</tp:taxon-name-part> <tp:taxon-name-part taxon-name-part-type="species">flavoguttata</tp:taxon-name-part></tp:taxon-name></italic> (Gorham)</p></caption><fig id="F626053" position="float" orientation="portrait"><label>Figure 1a.</label><caption><p>Dorsal view</p></caption><graphic xmlns:xlink="http://www.w3.org/1999/xlink" xlink:href="biodiversity_data_journal-2-e1096-g001_a.jpg" xlink:type="simple" position="float" orientation="portrait"/></fig><fig id="F626054" position="float" orientation="portrait"><label>Figure 1b.</label><caption><p>Frontal view</p></caption><graphic xmlns:xlink="http://www.w3.org/1999/xlink" xlink:href="biodiversity_data_journal-2-e1096-g001_b.jpg" xlink:type="simple" position="float" orientation="portrait"/></fig><fig id="F626055" position="float" orientation="portrait"><label>Figure 1c.</label><caption><p>Lateral view</p></caption><graphic xmlns:xlink="http://www.w3.org/1999/xlink" xlink:href="biodiversity_data_journal-2-e1096-g001_c.jpg" xlink:type="simple" position="float" orientation="portrait"/></fig><fig id="F626056" position="float" orientation="portrait"><label>Figure 1d.</label><caption><p>Form from Sri Lanka</p></caption><graphic xmlns:xlink="http://www.w3.org/1999/xlink" xlink:href="biodiversity_data_journal-2-e1096-g001_d.jpg" xlink:type="simple" position="float" orientation="portrait"/></fig></fig-group><fig id="F626054" position="float" orientation="portrait"><label>Figure 1b.</label><caption><p>Frontal view</p></caption><graphic xmlns:xlink="http://www.w3.org/1999/xlink" xlink:href="biodiversity_data_journal-2-e1096-g001_b.jpg" xlink:type="simple" position="float" orientation="portrait"/></fig><fig-group id="F626890" position="float" orientation="portrait"><caption><p>Diagnostic characters of <italic><tp:taxon-name><tp:taxon-name-part taxon-name-part-type="genus">Platynaspis</tp:taxon-name-part> <tp:taxon-name-part taxon-name-part-type="species">flavoguttata</tp:taxon-name-part></tp:taxon-name></italic></p></caption><fig id="F626895" position="float" orientation="portrait"><label>Figure 2a.</label><caption><p>Abdominal postcoxal line</p></caption><graphic xmlns:xlink="http://www.w3.org/1999/xlink" xlink:href="biodiversity_data_journal-2-e1096-g002_a.jpg" xlink:type="simple" position="float" orientation="portrait"/></fig><fig id="F626896" position="float" orientation="portrait"><label>Figure 2b.</label><caption><p>Male genitalia: Tegmen, lateral view</p></caption><graphic xmlns:xlink="http://www.w3.org/1999/xlink" xlink:href="biodiversity_data_journal-2-e1096-g002_b.jpg" xlink:type="simple" position="float" orientation="portrait"/></fig><fig id="F626897" position="float" orientation="portrait"><label>Figure 2c.</label><caption><p>Male genitalia: Tegmen, inner view</p></caption><graphic xmlns:xlink="http://www.w3.org/1999/xlink" xlink:href="biodiversity_data_journal-2-e1096-g002_c.jpg" xlink:type="simple" position="float" orientation="portrait"/></fig><fig id="F626898" position="float" orientation="portrait"><label>Figure 2d.</label><caption><p>Male genitalia: Penis</p></caption><graphic xmlns:xlink="http://www.w3.org/1999/xlink" xlink:href="biodiversity_data_journal-2-e1096-g002_d.jpg" xlink:type="simple" position="float" orientation="portrait"/></fig></fig-group><fig id="F626895" position="float" orientation="portrait"><label>Figure 2a.</label><caption><p>Abdominal postcoxal line</p></caption><graphic xmlns:xlink="http://www.w3.org/1999/xlink" xlink:href="biodiversity_data_journal-2-e1096-g002_a.jpg" xlink:type="simple" position="float" orientation="portrait"/></fig><fig id="F626896" position="float" orientation="portrait"><label>Figure 2b.</label><caption><p>Male genitalia: Tegmen, lateral view</p></caption><graphic xmlns:xlink="http://www.w3.org/1999/xlink" xlink:href="biodiversity_data_journal-2-e1096-g002_b.jpg" xlink:type="simple" position="float" orientation="portrait"/></fig><fig id="F626897" position="float" orientation="portrait"><label>Figure 2c.</label><caption><p>Male genitalia: Tegmen, inner view</p></caption><graphic xmlns:xlink="http://www.w3.org/1999/xlink" xlink:href="biodiversity_data_journal-2-e1096-g002_c.jpg" xlink:type="simple" position="float" orientation="portrait"/></fig><fig id="F626898" position="float" orientation="portrait"><label>Figure 2d.</label><caption><p>Male genitalia: Penis</p></caption><graphic xmlns:xlink="http://www.w3.org/1999/xlink" xlink:href="biodiversity_data_journal-2-e1096-g002_d.jpg" xlink:type="simple" position="float" orientation="portrait"/></fig><fig id="F626056" position="float" orientation="portrait"><label>Figure 1d.</label><caption><p>Form from Sri Lanka</p></caption><graphic xmlns:xlink="http://www.w3.org/1999/xlink" xlink:href="biodiversity_data_journal-2-e1096-g001_d.jpg" xlink:type="simple" position="float" orientation="portrait"/></fig></tp:treatment-sec><ref-list><ref id="B625871"><element-citation xmlns:xlink="http://www.w3.org/1999/xlink" publication-type="article" xlink:type="simple"><person-group person-group-type="author"><name name-style="western"><surname>Gorham</surname><given-names>H. S.</given-names></name></person-group><year>1894</year><article-title>On the <tp:taxon-name><tp:taxon-name-part taxon-name-part-type="family">Coccinellidae</tp:taxon-name-part></tp:taxon-name> from India in the collection of Mr. H.E. Andrewes of theIndian Forestry Service</article-title><source>Annales de la Société Entomologique de Belgique</source><volume>38</volume><fpage>200</fpage><lpage>208</lpage><comment content-type="language">English</comment></element-citation></ref><ref id="B625900"><element-citation xmlns:xlink="http://www.w3.org/1999/xlink" publication-type="article" xlink:type="simple"><person-group person-group-type="author"><name name-style="western"><surname>Weise</surname><given-names>J.</given-names></name></person-group><year>1895</year><article-title>Insectes du Bengale. <tp:taxon-name><tp:taxon-name-part taxon-name-part-type="family">Coccinellidae</tp:taxon-name-part></tp:taxon-name></article-title><source>Annales de la Société Entomologique du Belgique</source><volume>39</volume><fpage>151</fpage><lpage>157</lpage></element-citation></ref><ref id="B625890"><element-citation xmlns:xlink="http://www.w3.org/1999/xlink" publication-type="article" xlink:type="simple"><person-group person-group-type="author"><name name-style="western"><surname>Sicard</surname><given-names>A.</given-names></name></person-group><year>1913</year><article-title>Notes sur quelques Coccinellides de l’Inde et de Birmanie appartenant à la collection de M.Andrewes, de Londres et description d’espèces et de variétés nouvelles.</article-title><source>Annales de la Société Entomologique de France</source><volume>81</volume><fpage>495</fpage><lpage>506</lpage><comment content-type="language">French</comment></element-citation></ref><ref id="B625881"><element-citation xmlns:xlink="http://www.w3.org/1999/xlink" publication-type="book" xlink:type="simple"><person-group person-group-type="author"><name name-style="western"><surname>Korschefsky</surname><given-names>R.</given-names></name></person-group><year>1932</year><source>Coleopterorum Catalogus. Pars 120. <tp:taxon-name><tp:taxon-name-part taxon-name-part-type="family">Coccinellidae</tp:taxon-name-part></tp:taxon-name> II</source><publisher-name>W. Junk</publisher-name><publisher-loc>Berlin</publisher-loc><size units="page">435</size></element-citation></ref><ref id="B625910"><element-citation xmlns:xlink="http://www.w3.org/1999/xlink" publication-type="article" xlink:type="simple"><person-group person-group-type="author"><name name-style="western"><surname>Poorani</surname><given-names>J.</given-names></name></person-group><year>2002</year><article-title>An annotated checklist of the <tp:taxon-name><tp:taxon-name-part taxon-name-part-type="family">Coccinellidae</tp:taxon-name-part></tp:taxon-name> (<tp:taxon-name><tp:taxon-name-part taxon-name-part-type="order">Coleoptera</tp:taxon-name-part></tp:taxon-name>) (excluding <tp:taxon-name><tp:taxon-name-part taxon-name-part-type="subfamily">Epilachninae</tp:taxon-name-part></tp:taxon-name>) of the Indian Subregion.</article-title><source>Oriental Insects</source><volume>36</volume><issue>1</issue><fpage>307</fpage><lpage>383</lpage><comment content-type="language">English</comment><pub-id pub-id-type="doi">10.1080/00305316.2002.10417335</pub-id></element-citation></ref></ref-list></tp:taxon-treatment>
