# Supplementary material for: Redescription of Platynaspis flavoguttata (Gorham) (Coleoptera, Coccinellidae) and notes on nomenclature of Platynaspis kapuri Chakraborty & Biswas
Source: Biodivers Data J. 2014 May 23;(2):e1096. doi: 10.3897/BDJ.2.e1096 (PMC4092243; doi:10.3897/BDJ.2.e1096)
Supplement: XML Treatment for Platynaspis kapuri [file BDJ.2.e1096-treatment2.xml]

<!DOCTYPE tp:taxon-treatment
  PUBLIC "-//TaxonX//DTD Taxonomic Treatment Publishing DTD v0 20100105//EN" "tax-treatment-NSO.dtd">
<tp:taxon-treatment xmlns:tp="http://www.plazi.org/taxpub"><tp:treatment-meta><mixed-citation publication-type="journal"><person-group><name><surname>Poorani</surname><given-names>J.</given-names></name></person-group><article-title>Redescription of <italic><tp:taxon-name><tp:taxon-name-part taxon-name-part-type="genus">Platynaspis</tp:taxon-name-part> <tp:taxon-name-part taxon-name-part-type="species">flavoguttata</tp:taxon-name-part></tp:taxon-name></italic> (Gorham) (<tp:taxon-name><tp:taxon-name-part taxon-name-part-type="order">Coleoptera</tp:taxon-name-part></tp:taxon-name>, <tp:taxon-name><tp:taxon-name-part taxon-name-part-type="family">Coccinellidae</tp:taxon-name-part></tp:taxon-name>) and notes on nomenclature of <italic><tp:taxon-name><tp:taxon-name-part taxon-name-part-type="genus">Platynaspis</tp:taxon-name-part> <tp:taxon-name-part taxon-name-part-type="species">kapuri</tp:taxon-name-part></tp:taxon-name></italic> Chakraborty &amp; Biswas</article-title><source>Biodivers Data J</source><day>23</day><month>5</month><year>2014</year><volume>2014</volume><issue>2</issue><pub-id pub-id-type="doi">10.3897/BDJ.2.e1096</pub-id></mixed-citation></tp:treatment-meta><tp:nomenclature><tp:taxon-name>
            <tp:taxon-name-part taxon-name-part-type="genus">Platynaspis</tp:taxon-name-part>
            <tp:taxon-name-part taxon-name-part-type="species">kapuri</tp:taxon-name-part>
          </tp:taxon-name><tp:taxon-authority>Chakraborti &amp; Biswas, 2000</tp:taxon-authority><tp:nomenclature-citation-list><tp:nomenclature-citation><tp:taxon-name><tp:taxon-name-part taxon-name-part-type="genus">Platynaspis</tp:taxon-name-part> <tp:taxon-name-part taxon-name-part-type="species">kapuri</tp:taxon-name-part></tp:taxon-name><comment> <xref ref-type="bibr" rid="B599298">Chakraborty and Biswas 2000</xref>: 122 (Holotype male, Zoological Survey of India, Kolkata).</comment></tp:nomenclature-citation><tp:nomenclature-citation><tp:taxon-name><tp:taxon-name-part taxon-name-part-type="genus">Platynaspis</tp:taxon-name-part> <tp:taxon-name-part taxon-name-part-type="species">bimaculata</tp:taxon-name-part></tp:taxon-name><comment> <xref ref-type="bibr" rid="B625966">Pang and Mao 1979</xref>: 94–95 (preoccupied in <xref ref-type="bibr" rid="B626023">Weise 1888</xref>). – <xref ref-type="bibr" rid="B599250">Ukrainsky 2007</xref>: 212.</comment></tp:nomenclature-citation><tp:nomenclature-citation><tp:taxon-name><tp:taxon-name-part taxon-name-part-type="genus">Platynaspidius</tp:taxon-name-part> <tp:taxon-name-part taxon-name-part-type="species">bimaculata</tp:taxon-name-part></tp:taxon-name><comment> <xref ref-type="bibr" rid="B625910">Poorani 2002</xref>: 315.</comment></tp:nomenclature-citation><tp:nomenclature-citation><tp:taxon-name><tp:taxon-name-part taxon-name-part-type="genus">Paraplatynaspis</tp:taxon-name-part> <tp:taxon-name-part taxon-name-part-type="species">bimaculatus</tp:taxon-name-part></tp:taxon-name><comment> <xref ref-type="bibr" rid="B599270">Hoang 1983</xref>: 8–9. – <xref ref-type="bibr" rid="B599215">Slipinski and Tomaszewska 2002</xref>: 496 (synonymy with <italic><tp:taxon-name><tp:taxon-name-part taxon-name-part-type="genus">Platynaspis</tp:taxon-name-part></tp:taxon-name></italic>). – <xref ref-type="bibr" rid="B599250">Ukrainsky 2007</xref>: 212. <bold>New synonym.</bold></comment></tp:nomenclature-citation><tp:nomenclature-citation><tp:taxon-name><tp:taxon-name-part taxon-name-part-type="genus">Platynaspis</tp:taxon-name-part> <tp:taxon-name-part taxon-name-part-type="species">hoangi</tp:taxon-name-part></tp:taxon-name><comment> <xref ref-type="bibr" rid="B599250">Ukrainsky 2007</xref>: 212. Unnecessary replacement name for <italic><tp:taxon-name><tp:taxon-name-part taxon-name-part-type="genus">Platynaspis</tp:taxon-name-part> <tp:taxon-name-part taxon-name-part-type="species">bimaculata</tp:taxon-name-part></tp:taxon-name></italic> (Hoang).</comment></tp:nomenclature-citation></tp:nomenclature-citation-list></tp:nomenclature><tp:treatment-sec sec-type="materials"><title>Materials</title><list list-type="alpha-lower" list-content="occurrences"><list-item><p><bold>Type status:</bold> <named-content xmlns:xlink="http://www.w3.org/1999/xlink" content-type="dwc:typeStatus" xlink:type="simple">Other material</named-content>. <bold>Occurrence:</bold> recordedBy: <named-content xmlns:xlink="http://www.w3.org/1999/xlink" content-type="dwc:recordedBy" xlink:type="simple">Commonwealth Institute of Biological Control-Indian Station</named-content>; sex: <named-content xmlns:xlink="http://www.w3.org/1999/xlink" content-type="dwc:sex" xlink:type="simple">4 females, 4 males</named-content>; <bold>Taxon:</bold> acceptedNameUsage: <named-content xmlns:xlink="http://www.w3.org/1999/xlink" content-type="dwc:acceptedNameUsage" xlink:type="simple"><italic><tp:taxon-name><tp:taxon-name-part taxon-name-part-type="genus">Platynaspis</tp:taxon-name-part> <tp:taxon-name-part taxon-name-part-type="species">kapuri</tp:taxon-name-part></tp:taxon-name></italic></named-content>; originalNameUsage: <named-content xmlns:xlink="http://www.w3.org/1999/xlink" content-type="dwc:originalNameUsage" xlink:type="simple"><italic><tp:taxon-name><tp:taxon-name-part taxon-name-part-type="genus">Platynaspis</tp:taxon-name-part> <tp:taxon-name-part taxon-name-part-type="species">bimaculata</tp:taxon-name-part></tp:taxon-name></italic> Pang et Mao 1979</named-content>; <bold>Location:</bold> continent: <named-content xmlns:xlink="http://www.w3.org/1999/xlink" content-type="dwc:continent" xlink:type="simple">Asia</named-content>; country: <named-content xmlns:xlink="http://www.w3.org/1999/xlink" content-type="dwc:country" xlink:type="simple">India</named-content>; stateProvince: <named-content xmlns:xlink="http://www.w3.org/1999/xlink" content-type="dwc:stateProvince" xlink:type="simple">Assam</named-content>; verbatimLocality: <named-content xmlns:xlink="http://www.w3.org/1999/xlink" content-type="dwc:verbatimLocality" xlink:type="simple">Hajo</named-content>; <bold>Identification:</bold> identifiedBy: <named-content xmlns:xlink="http://www.w3.org/1999/xlink" content-type="dwc:identifiedBy" xlink:type="simple">J. Poorani</named-content>; <bold>Event:</bold> eventDate: <named-content xmlns:xlink="http://www.w3.org/1999/xlink" content-type="dwc:eventDate" xlink:type="simple">1965-12-12</named-content>; <bold>Record Level:</bold> institutionCode: <named-content xmlns:xlink="http://www.w3.org/1999/xlink" content-type="dwc:institutionCode" xlink:type="simple">National Bureau of Agriculturally Important Insects (NBAII)</named-content></p></list-item></list></tp:treatment-sec><ref-list><ref id="B599298"><element-citation xmlns:xlink="http://www.w3.org/1999/xlink" publication-type="chapter" xlink:type="simple"><person-group person-group-type="author"><name name-style="western"><surname>Chakraborty</surname><given-names>SK.</given-names></name><name name-style="western"><surname>Biswas</surname><given-names>S.</given-names></name></person-group><year>2000</year><chapter-title><tp:taxon-name><tp:taxon-name-part taxon-name-part-type="class">Insecta</tp:taxon-name-part></tp:taxon-name>: <tp:taxon-name><tp:taxon-name-part taxon-name-part-type="order">Coleoptera</tp:taxon-name-part></tp:taxon-name>: <tp:taxon-name><tp:taxon-name-part taxon-name-part-type="family">Coccinellidae</tp:taxon-name-part></tp:taxon-name></chapter-title><source>State Fauna Series 7: Fauna of Tripura, Part 3</source><publisher-name>Zoological Survey of India</publisher-name><publisher-loc>Calcutta</publisher-loc><comment content-type="language">English</comment></element-citation></ref><ref id="B625966"><element-citation xmlns:xlink="http://www.w3.org/1999/xlink" publication-type="book" xlink:type="simple"><person-group person-group-type="author"><name name-style="western"><surname>Pang</surname><given-names>X. F.</given-names></name><name name-style="western"><surname>Mao</surname><given-names>J. L.</given-names></name></person-group><year>1979</year><source><tp:taxon-name><tp:taxon-name-part taxon-name-part-type="order">Coleoptera</tp:taxon-name-part></tp:taxon-name>: <tp:taxon-name><tp:taxon-name-part taxon-name-part-type="family">Coccinellidae</tp:taxon-name-part></tp:taxon-name>, II</source><volume>14</volume><publisher-name>Economic Entomology of China</publisher-name><publisher-loc>Beijing</publisher-loc><size units="page">170</size><comment content-type="language">Chinese</comment></element-citation></ref><ref id="B626023"><element-citation xmlns:xlink="http://www.w3.org/1999/xlink" publication-type="article" xlink:type="simple"><person-group person-group-type="author"><name name-style="western"><surname>Weise</surname><given-names>J.</given-names></name></person-group><year>1888</year><article-title>Ueber Coccinellen aus Afrika hauptsächlich von Herrn Major v. Mechow gesammelt</article-title><source>Deutsche Entomologische Zeitschrift</source><volume>32</volume><fpage>81</fpage><lpage>96</lpage><comment content-type="language">German</comment></element-citation></ref><ref id="B599250"><element-citation xmlns:xlink="http://www.w3.org/1999/xlink" publication-type="article" xlink:type="simple"><person-group person-group-type="author"><name name-style="western"><surname>Ukrainsky</surname><given-names>AS</given-names></name></person-group><year>2007</year><article-title>Species names homonymy in the ladybirds (<tp:taxon-name><tp:taxon-name-part taxon-name-part-type="order">Coleoptera</tp:taxon-name-part></tp:taxon-name>: <tp:taxon-name><tp:taxon-name-part taxon-name-part-type="family">Coccinellidae</tp:taxon-name-part></tp:taxon-name>).</article-title><source>Russian Entomological Journal</source><volume>16</volume><issue>2</issue><fpage>211</fpage><lpage>212</lpage><comment content-type="language">English</comment></element-citation></ref><ref id="B625910"><element-citation xmlns:xlink="http://www.w3.org/1999/xlink" publication-type="article" xlink:type="simple"><person-group person-group-type="author"><name name-style="western"><surname>Poorani</surname><given-names>J.</given-names></name></person-group><year>2002</year><article-title>An annotated checklist of the <tp:taxon-name><tp:taxon-name-part taxon-name-part-type="family">Coccinellidae</tp:taxon-name-part></tp:taxon-name> (<tp:taxon-name><tp:taxon-name-part taxon-name-part-type="order">Coleoptera</tp:taxon-name-part></tp:taxon-name>) (excluding <tp:taxon-name><tp:taxon-name-part taxon-name-part-type="subfamily">Epilachninae</tp:taxon-name-part></tp:taxon-name>) of the Indian Subregion.</article-title><source>Oriental Insects</source><volume>36</volume><issue>1</issue><fpage>307</fpage><lpage>383</lpage><comment content-type="language">English</comment><pub-id pub-id-type="doi">10.1080/00305316.2002.10417335</pub-id></element-citation></ref><ref id="B599270"><element-citation xmlns:xlink="http://www.w3.org/1999/xlink" publication-type="book" xlink:type="simple"><person-group person-group-type="author"><name name-style="western"><surname>Hoang</surname><given-names>DN</given-names></name></person-group><year>1983</year><source><tp:taxon-name><tp:taxon-name-part taxon-name-part-type="family">Coccinellidae</tp:taxon-name-part></tp:taxon-name> of Vietnam. Part 2</source><publisher-name>Nha xuat ban khoa hoc va ky thuat, Hanoi</publisher-name><publisher-loc>Hanoi</publisher-loc><size units="page">159</size><comment content-type="language">Vietnamese with English Summary</comment></element-citation></ref><ref id="B599215"><element-citation xmlns:xlink="http://www.w3.org/1999/xlink" publication-type="article" xlink:type="simple"><person-group person-group-type="author"><name name-style="western"><surname>Slipinski</surname><given-names>A.</given-names></name><name name-style="western"><surname>Tomaszewska</surname><given-names>KW.</given-names></name></person-group><year>2002</year><article-title>The genus <italic><tp:taxon-name><tp:taxon-name-part taxon-name-part-type="genus">Crypticolus</tp:taxon-name-part></tp:taxon-name></italic> Strohecker, 1953 – redescription and transfer from <tp:taxon-name><tp:taxon-name-part taxon-name-part-type="family">Endomychidae</tp:taxon-name-part></tp:taxon-name> to <tp:taxon-name><tp:taxon-name-part taxon-name-part-type="family">Coccinellidae</tp:taxon-name-part></tp:taxon-name> (<tp:taxon-name><tp:taxon-name-part taxon-name-part-type="order">Coleoptera</tp:taxon-name-part></tp:taxon-name>: <tp:taxon-name><tp:taxon-name-part taxon-name-part-type="superfamily">Cucujoidea</tp:taxon-name-part></tp:taxon-name>).</article-title><source>Annales Zoologici</source><volume>52</volume><issue>4</issue><fpage>493</fpage><lpage>497</lpage><comment content-type="language">English</comment></element-citation></ref></ref-list></tp:taxon-treatment>
